# Supplementary material for: The Association Between SARS-CoV-2 Exposure, COVID-19 Vaccination and Psoriatic Arthritis—A Nested Case-Control Study
Source: Vaccines (Basel). 2026 Mar 24;14(4):289. doi: 10.3390/vaccines14040289 (PMC13119859; doi:10.3390/vaccines14040289)
Supplement: Supplementary file 1 [file vaccines-14-00289-s001.zip]

Archive with 1 entries (1 files):
- vaccines-4177999-supplementary.pdf
